# Supplementary material for: Hypoxia Is Associated with Increased Immune Infiltrates and Both Anti-Tumour and Immune Suppressive Signalling in Muscle-Invasive Bladder Cancer
Source: Int J Mol Sci. 2023 May 18;24(10):8956. doi: 10.3390/ijms24108956 (PMC10219458; doi:10.3390/ijms24108956)
Supplement: Supplementary file 1 [file ijms-24-08956-s001.zip]

Archive with 1 entries (1 files):
- ijms-2340374-supplementary.pdf
